# Supplementary material for: Metabolomics and Lipidomics Explore Phenotype-Specific Molecular Signatures for Phenylketonuria
Source: Int J Mol Sci. 2025 Jul 25;26(15):7171. doi: 10.3390/ijms26157171 (PMC12346085; doi:10.3390/ijms26157171)
Supplement: Supplementary file 1 [file ijms-26-07171-s001.zip]

Archive with 2 entries (2 files):
- ijms-3737803_SI2.xlsx
- ijms-3737803_SI1_proofreading.docx
