# Supplementary material for: Metabolomics and Lipidomics Explore Phenotype-Specific Molecular Signatures for Phenylketonuria
Source: Int J Mol Sci. 2025 Jul 25;26(15):7171. doi: 10.3390/ijms26157171 (PMC12346085; doi:10.3390/ijms26157171)
Supplement: Supplementary file 1 [file ijms-26-07171-s001.zip › ijms-3737803_SI2.xlsx]

## Sheet: Sheet1
			Table S4. Statistical Analysis of Amino Acid Concentrations
Analyte Name	PKU Group		HPA group		BH4-r-HPA group		Control Group		P value*
	Median (Q1–Q3)	Mean ± SD (95%CI)	Median (Q1–Q3)	Mean ± SD (95%CI)	Median (Q1–Q3)	Mean ± SD (95%CI)
Phenylalanine	366.30 (239.40-700.75)	460.32 ± 320.95 (350.07-570.57)	199.85 (116.27-280.88)	196.76 ± 86.59 (158.37-235.15)	155.50 (147.70-220.55)	235.32 ± 215.22 (120.64-350.01)	51.20 (46.88-58.02)	52.75 ± 5.87 (50.01-55.50)	6.99464e-05
L-Tryptophan	57.10 (52.95-64.80)	59.05 ± 8.96 (55.97-62.13)	61.60 (54.78-66.67)	59.51 ± 9.90 (55.13-63.90)	50.50 (45.95-57.60)	55.06 ± 13.50 (47.87-62.26)	36.80 (30.55-39.90)	35.86 ± 6.58 (32.78-38.93)	0.00476613
L-Alanine	285.90 (207.90-392.60)	302.43 ± 119.64 (261.33-343.52)	309.65 (215.10-395.73)	306.33 ± 120.84 (252.75-359.90)	350.15 (265.10-407.18)	327.44 ± 124.30 (261.20-393.67)	250.65 (237.25-279.62)	256.76 ± 30.73 (242.38-271.15)	0.335613
Taurine	80.10 (52.05-110.80)	80.95 ± 34.24 (69.19-92.72)	140.95 (97.58-156.68)	130.40 ± 44.38 (110.73-150.08)	131.85 (119.45-163.47)	138.72 ± 39.39 (117.73-159.71)	37.15 (32.98-45.98)	39.23 ± 8.05 (35.47-43.00)	0.0469925
L-Tyrosine	46.20 (37.90-62.65)	50.27 ± 13.17 (45.75-54.80)	53.30 (48.97-63.42)	55.01 ± 9.36 (50.86-59.16)	60.00 (56.38-64.62)	60.11 ± 7.09 (56.33-63.89)	47.45 (45.18-50.80)	48.58 ± 5.70 (45.91-51.25)	0.00977788
L-Leucine	152.40 (133.30-170.65)	150.99 ± 20.73 (143.87-158.11)	145.55 (134.22-156.50)	144.05 ± 17.66 (136.22-151.88)	149.60 (140.43-154.72)	149.27 ± 10.94 (143.44-155.10)	92.15 (85.62-107.55)	97.19 ± 13.74 (90.76-103.62)	0.470593
L-Methionine	28.70 (22.70-35.00)	28.32 ± 7.31 (25.80-30.83)	22.05 (17.80-31.82)	24.27 ± 9.09 (20.24-28.30)	30.90 (24.80-37.28)	30.77 ± 8.26 (26.37-35.18)	18.35 (15.30-19.75)	17.70 ± 2.39 (16.58-18.82)	0.37308
L-Isoleucine	66.20 (56.25-76.90)	67.14 ± 11.52 (63.18-71.10)	64.55 (50.33-72.78)	63.64 ± 13.98 (57.44-69.84)	73.10 (62.40-79.88)	71.13 ± 11.42 (65.04-77.22)	42.25 (37.15-51.08)	44.11 ± 8.81 (39.99-48.23)	0.136219
Gamma-aminobutyric acid	2.50 (1.95-3.10)	2.56 ± 0.72 (2.31-2.80)	2.60 (2.02-3.08)	2.56 ± 0.69 (2.26-2.87)	2.40 (1.88-2.82)	2.46 ± 0.74 (2.06-2.85)	0.45 (0.30-0.62)	0.48 ± 0.25 (0.37-0.60)	0.440817
L-Alloisoleucine	2.40 (1.80-3.25)	2.53 ± 0.80 (2.26-2.81)	2.10 (1.82-2.80)	2.25 ± 0.85 (1.87-2.63)	2.20 (1.95-2.73)	2.31 ± 0.61 (1.99-2.64)	0.65 (0.28-1.10)	0.68 ± 0.41 (0.48-0.87)	0.58314
3-Amino isobutyric acid	4.40 (3.80-5.25)	4.53 ± 0.80 (4.26-4.81)	4.00 (3.90-4.70)	4.24 ± 0.57 (3.98-4.49)	4.25 (3.90-4.72)	4.35 ± 0.60 (4.03-4.67)	0.75 (0.30-1.02)	0.74 ± 0.47 (0.52-0.96)	0.58314
Ethanolamine	24.40 (18.40-30.70)	24.03 ± 7.32 (21.51-26.54)	18.70 (15.07-25.52)	20.01 ± 7.33 (16.76-23.26)	27.25 (20.50-32.98)	26.48 ± 8.27 (22.07-30.88)	1.85 (0.50-3.38)	2.03 ± 1.63 (1.26-2.80)	0.37308
L-Glutamic acid	140.20 (124.95-157.05)	140.42 ± 17.16 (134.53-146.32)	144.75 (129.82-149.57)	140.33 ± 15.31 (133.54-147.12)	129.25 (122.62-155.55)	135.87 ± 18.95 (125.77-145.97)	29.00 (19.60-39.70)	30.93 ± 11.83 (25.40-36.47)	0.48902
L-Valine	188.30 (180.40-199.95)	189.86 ± 11.41 (185.94-193.78)	178.70 (171.95-189.03)	180.72 ± 11.61 (175.57-185.87)	190.75 (186.85-195.38)	189.99 ± 9.37 (184.99-194.98)	171.65 (149.35-187.35)	169.23 ± 21.73 (159.06-179.40)	0.051605
Beta-Alanine	6.50 (4.70-8.90)	6.72 ± 2.67 (5.81-7.64)	6.95 (4.15-9.12)	6.86 ± 2.88 (5.59-8.14)	6.75 (5.42-8.25)	6.91 ± 2.25 (5.71-8.11)	244.35 (225.62-254.93)	246.87 ± 31.20 (232.27-261.47)	0.783
L-2-aminobutyric acid	15.20 (12.30-18.70)	15.37 ± 3.79 (14.07-16.67)	14.55 (11.32-18.23)	14.87 ± 4.34 (12.94-16.79)	17.85 (14.62-19.85)	16.73 ± 4.03 (14.58-18.88)	2.00 (0.40-2.52)	1.62 ± 1.05 (1.13-2.11)	0.838957
L-Threonine	107.30 (97.15-114.85)	105.57 ± 11.20 (101.73-109.42)	100.10 (89.50-111.58)	101.95 ± 13.29 (96.05-107.84)	125.30 (115.92-127.88)	119.96 ± 14.13 (112.43-127.48)	98.40 (88.20-131.10)	107.20 ± 24.30 (95.83-118.58)	0.018167
L-Serine	132.50 (116.50-148.55)	131.91 ± 18.39 (125.59-138.22)	120.80 (110.60-138.15)	126.01 ± 20.83 (116.78-135.25)	127.00 (118.98-134.62)	128.30 ± 15.48 (120.05-136.55)	69.70 (60.50-76.08)	68.55 ± 9.07 (64.30-72.79)	0.710102
L-Aspartic acid	13.40 (10.50-17.95)	14.12 ± 4.58 (12.54-15.69)	15.20 (11.43-18.70)	14.97 ± 4.09 (13.16-16.79)	16.35 (13.72-19.50)	15.89 ± 5.04 (13.21-18.58)	1.95 (0.97-3.12)	2.00 ± 1.18 (1.45-2.56)	0.454835
L-asparagine	32.90 (27.80-41.55)	34.98 ± 7.95 (32.25-37.71)	32.75 (25.85-37.02)	31.22 ± 7.53 (27.88-34.56)	25.75 (22.83-29.35)	26.77 ± 9.71 (21.59-31.94)	33.95 (30.05-39.73)	34.70 ± 5.63 (32.06-37.33)	0.0165847
L-Glycine	440.50 (368.05-466.85)	415.49 ± 56.00 (396.26-434.73)	354.90 (340.70-408.15)	372.82 ± 48.51 (351.32-394.33)	390.25 (357.83-401.72)	378.32 ± 41.76 (356.07-400.58)	144.65 (97.83-183.20)	141.94 ± 42.26 (122.17-161.72)	0.0459838
L-Glutamine	545.90 (478.05-593.10)	534.40 ± 64.42 (512.27-556.53)	507.65 (453.25-547.85)	507.03 ± 68.33 (476.74-537.33)	533.15 (499.15-581.50)	536.08 ± 57.94 (505.20-566.95)	494.50 (482.10-507.48)	495.10 ± 20.75 (485.39-504.82)	0.0878721
L-Citrulline	27.90 (24.85-31.20)	27.89 ± 3.86 (26.57-29.22)	28.75 (24.67-30.57)	27.64 ± 4.62 (25.59-29.69)	26.20 (22.72-28.15)	25.01 ± 3.85 (22.95-27.06)	22.40 (21.00-25.68)	23.39 ± 3.04 (21.97-24.81)	0.175128
L-Proline	131.10 (120.53-141.50)	131.21 ± 11.70 (127.28-135.15)	142.90 (127.33-158.88)	143.48 ± 17.63 (135.33-151.62)	145.25 (139.50-150.20)	145.50 ± 7.59 (141.20-149.80)	108.85 (120.42-174.53)	107.20 ± 28.80 (133.72-160.68)	0.0202569
L-Cystine	12.50 (11.10-14.65)	12.79 ± 2.11 (12.06-13.51)	18.05 (8.12-24.30)	16.89 ± 8.47 (13.13-20.64)	14.60 (12.85-17.48)	17.20 ± 9.10 (12.35-22.05)	26.60 (18.48-32.62)	25.34 ± 10.47 (20.44-30.24)	0.0140355
L-Arginine	82.50 (69.40-94.15)	82.74 ± 13.37 (78.15-87.34)	84.10 (75.75-94.67)	85.67 ± 12.83 (79.99-91.36)	84.80 (82.25-90.72)	86.02 ± 8.22 (81.64-90.40)	50.20 (41.12-55.75)	47.63 ± 9.73 (43.08-52.18)	0.311352
L-Histidine	84.30 (79.90-88.35)	83.94 ± 5.75 (81.96-85.92)	82.30 (80.72-86.83)	83.16 ± 3.94 (81.42-84.91)	85.40 (82.95-86.62)	84.86 ± 2.34 (83.61-86.10)	57.35 (51.78-61.92)	56.88 ± 6.09 (54.02-59.73)	0.0330977
L-ornithine	63.20 (60.95-65.75)	63.52 ± 3.80 (62.21-64.82)	59.70 (55.48-66.70)	60.42 ± 6.05 (57.74-63.10)	57.35 (52.48-60.05)	60.21 ± 11.89 (53.87-66.54)	41.95 (38.10-55.12)	46.43 ± 11.25 (41.17-51.70)	0.0451883
1-Methyl-L-Histidine	3.40 (3.05-3.70)	3.36 ± 0.64 (3.14-3.58)	3.05 (2.38-3.88)	3.20 ± 1.10 (2.71-3.68)	3.50 (3.08-3.82)	3.53 ± 1.21 (2.88-4.18)	2.15 (1.48-2.85)	2.10 ± 1.05 (1.61-2.59)	0.489181
Phe/Tyr ratio	6.95 (4.12-13.49)	9.84 ± 8.14 (7.11-12.58)	3.74 (1.63-4.89)	3.73 ± 2.26 (2.69-4.77)	2.44 (2.21-4.25)	3.69 ± 3.52 (1.70-5.68)	3.62 (3.21-4.02)	2.69 ± 3.52 (2.01-4.29)	0.0075911
All concentrations are expressed as µM
* (Calculated from Kruskal Wallis Test)
